# Supplementary material for: Effectiveness of Photobiomodulation to Treat Motor and Non-Motor Symptoms of Parkinson’s Disease: A Randomised Clinical Trial with Extended Treatment
Source: J Clin Med. 2025 Oct 22;14(21):7463. doi: 10.3390/jcm14217463 (PMC12609809; doi:10.3390/jcm14217463)
Supplement: Supplementary file 1 [file jcm-14-07463-s001.zip]

Archive with 1 entries (1 files):
- jcm-3877390 Supplementary Materials.pdf
